# Supplementary material for: Pembrolizumab followed by irreversible electroporation of a liver metastasis in pancreatic cancer patients
Source: iScience. 2024 Sep 24;27(10):111026. doi: 10.1016/j.isci.2024.111026 (PMC11602522; doi:10.1016/j.isci.2024.111026)
Supplement: Data S1. Study protocol, related to STAR methods [file mmc2.zip]

Archive with 1 entries (1 files):
- EPIC-1 protocol.pdf
